# Supplementary material for: Impact of a Multimodal Intervention Combining Manual Therapy, Exercise, Reduced Methylxanthine Intake, and Nocturnal Light Avoidance on Inflammatory and Metabolic Profiles, Pain, Functionality, and Sleep Quality in Patients with Frozen Shoulder: A Single-Blind Randomized Controlled Trial
Source: J Clin Med. 2025 Jun 26;14(13):4539. doi: 10.3390/jcm14134539 (PMC12249947; doi:10.3390/jcm14134539)
Supplement: Supplementary file 1 [file jcm-14-04539-s001.zip]

Archive with 1 entries (1 files):
- jcm-3701084-supplementary.pdf
